# Supplementary material for: Polymorphisms in ARNTL/BMAL1 and CLOCK Are Not Associated with Multiple Sclerosis in Spanish Population
Source: Biology (Basel). 2022 Sep 28;11(10):1417. doi: 10.3390/biology11101417 (PMC9598657; doi:10.3390/biology11101417)
Supplement: Supplementary file 1 [file biology-11-01417-s001.zip]

Archive with 1 entries (1 files):
- biology-1850614-supplementary.pdf
